# Supplementary material for: Host Cell Signatures of the Envelopment Site within Beta-Herpes Virions
Source: Int J Mol Sci. 2022 Sep 1;23(17):9994. doi: 10.3390/ijms23179994 (PMC9456339; doi:10.3390/ijms23179994)
Supplement: Supplementary file 1 [file ijms-23-09994-s001.zip]

Archive with 1 entries (1 files):
- ijms-1850137-supplementary.pdf
